# Supplementary material for: The Change of Lumbar Spinal Stenosis Symptoms over a Six-Year Period in Community-Dwelling People
Source: Medicina (Kaunas). 2021 Oct 16;57(10):1116. doi: 10.3390/medicina57101116 (PMC8537511; doi:10.3390/medicina57101116)
Supplement: Supplementary file 1 [file medicina-57-01116-s001.zip]

Archive with 1 entries (1 files):
- medicina-1383420-supplementary.pdf
